# Supplementary material for: Short-term amino acid, clinicopathologic, and echocardiographic findings in healthy dogs fed a commercial plant-based diet
Source: PLoS One. 2021 Oct 12;16(10):e0258044. doi: 10.1371/journal.pone.0258044 (PMC8509881; doi:10.1371/journal.pone.0258044)
Supplement: S1 Dataset — (XLSX) [file pone.0258044.s001.xlsx]

## Sheet: Baseline amino acids_all dogs
Dog	Group	alanine	arginine	asparagine	asparticAcid	butyricAcid	citrulline	cystathionine	cystine	glutamicAcid	glutamine	glycine	histidine	hydroxyProline	isoleucine	methylHistidine1	methylHistidine3	leucine	lysine	methionine	ornithine	phenylalanine	proline	serine	taurine	taurine-whole blood	threonine	tryptophan	tyrosine	valine
1	A	450.458	115.763	63.724	13.021	17.397	69.393	6.172	0.831	53.5	876.309	239.783	86.918	23.921	62.159	9.4	10.613	146.776	142.655	65.58	10.703	56.169	196.844	94.782	125.061	217	207.009	57.76	46.998	190.785
2	A	480.577	113.782	52.897	5.849	52.98	61.469	6.53	0.857	60.296	796.796	214.879	81.575	28.254	61.611	13.564	22.093	127	143.439	69.682	11.437	58.249	155.427	84.232	123.836	241	387.519	22	40.944	210.26
3	A	436.786	148.377	41.847	14.762	26.396	111.519	4.285	0.753	57.612	671.435	720.833	91.261	316.307	67.618	15.34	27.098	136.909	156.527	66.412	34.298	68.085	521.158	206.032	109.25	245	284.436	60	26.067	248.586
4	A	348.114	90.544	45.519	8.601	15.163	60.393	2.811	0.525	49.11	758.318	231.129	87.27	30.157	54.841	10.398	12.844	121.637	90.814	66.623	10.136	58.252	205.199	116.908	93.789	238	321.609	67.751	46.855	154.892
5	B	397.714	96.474	47.64	8.069	38.495	45.302	6.808	1.603	40.57	902.182	242.143	83.481	14.618	69.112	22.174	10.134	138.747	177.103	66.381	10.543	76.35	126.882	144.786	103.089	270	182.496	58.345	55.196	199.548
6	B	491.131	134.304	77.366	15.203	13.957	79.278	5.446	0.669	48.258	684.462	358.354	87.808	82.857	67.286	11.515	13.559	191.657	174.354	85.936	21.647	69.892	374.658	169.627	97.439	260	410.856	66	68.429	204.222
7	B	573.389	182.114	72.952	11.147	61.658	147.334	12.642	8.645	88.972	543.838	199.181	117.163	28.078	195.137	106.073	70.507	348.294	475.408	117.55	74.671	101.461	225.417	117.906	224.119	325	312.271	75.632	58.794	418.055
8	B	291.168	94.6035	31.584	21	8.1075	55.5795	4.107	1.233	38.2035	394.623	200.256	56.2605	12.066	35.0085	7.1745	14.634	70.9095	95.8605	38.091	9.6975	31.338	111.387	73.047	70.2825	292	256.006	30	18.444	117.609
9	B	219.166	108.26	41.881	15.948	33.768	40.352	5.122	1.684	52.812	859.927	208.914	92.069	18.898	62.66	10.202	20.639	113.846	152.476	48.509	14.82	58.473	136.382	91.498	111.997	222	148.236	26	48.669	173.999
10	B	328.955	150.585	43.878	8.885	30.165	38.16	3.786	0.082	45.217	835.361	356.505	78.514	50.784	72.319	8.434	8.273	135.688	195.013	60.055	17.813	62.223	132.026	137.66	97.239	234	240.525	33.135	62.084	198.271
11	B	511.585	128.817	59.994	14.86	53.653	30.7	5.719	0.407	62.64	720.812	264.868	100.907	21.823	92.963	9.726	16.06	189.178	210.959	65.846	10.253	70.497	138.133	139.87	149.935	202	200.384	51	55.812	300.369
12	B	577.647	105.474	39.766	9.791	7.93	57.88	5.354	0.317	47.15	726.76	308.896	64.406	23.574	52.677	8.234	14.331	157.208	109.445	61.043	10.69	49.269	339.264	115.048	97.692	196	160.793	103.472	47.954	150.001
13	B	546.919	111.292	41.695	7.15	30.516	30.238	4.617	0.861	36.406	945.136	231.187	78.035	20.622	64.12	5.307	12.869	124.328	151.208	51.807	10.815	61.521	120.684	143.867	130.751	248	111.039	49.05	39.805	167.722
14	B	552.542	126.23	64.981	11.149	15.359	62.042	6.483	0.539	44.502	980.1	382.054	80.057	49.994	45.172	11.76	13.244	95.702	131.469	80.209	12.006	70.393	203.529	143.403	109.774	290	363.847	57.879	62.112	124.417
15	B	405.073	138.017	46.941	7.066	21.739	120.742	5.213	2.09	54.502	792.921	230.173	87.176	30.512	61.922	8.953	10.803	130.852	147.163	73.183	16.359	78.018	157.191	100.372	95.18	241	290.589	90.401	57.612	186.987
16	B	546.053	155.35	66.361	11.126	75.483	84.045	6.633	0.481	62.719	802.87	235.436	99.794	21.709	98.76	7.433	20.169	209.542	301.325	78.99	18.256	97.746	154.616	151.089	130.078	279	280.821	45	58.786	306.487
17*	B	533.715	132.329	59.232	11.01	14.566	82.836	6.896	0.136	54.307	755.652	275.808	85.328	11.729	64.757	6.766	8.712	143.919	165.296	82.741	14.88	67.339	218.024	157.472	136.279	384	182.127	54.408	55.156	159.938
18	B	482.173	147.677	46.627	20.039	15.898	72.634	5.508	0.539	89.556	839.678	349.986	91.494	65.291	60.39	16.884	27.162	143.774	181.015	78.146	11.271	63.53	204.257	140.478	146.312	240	248.204	54	50.274	177.802
19	B	400.047	125.991	68.139	11.126	23.137	89.748	5.562	1.48	49.513	1031.34	416.227	89.668	58.915	63.728	13.596	14.129	126.776	186.469	91.51	33.242	81.912	194.903	235.838	120.761	261	566.707	66.725	58.552	178.637
20	B	461.546	152.08	62.88	9.94	39.374	118.674	8.268	0.51	55.683	766.865	306.508	92.497	18.824	84.456	15.228	18.275	166.233	232.848	86.588	15.816	90.211	176.635	130.463	176.675	327	309.687	86.275	65.259	244.392
21	B	472.286	145.761	56.16	8.476	17.522	92.512	4.955	0.312	65.507	716.01	221.131	78.728	11.214	66.531	7.778	11.326	127.144	254.27	64.841	30.331	65.371	203.533	133.017	103.703	233	181.151	62.185	49.707	198.76
22	B	526.494	100.104	41.584	6.94	30.444	77.933	10.102	0.888	61.468	774.477	195.697	98.366	15.582	70.731	8.812	9.669	137.769	278.956	91.293	25.186	100.565	145.579	82.279	106.623	230	196.698	131.284	76.711	212.398
23	B	388.017	136.756	48.17	10.105	16.18	89.598	5.011	1.207	51.35	860.188	261.232	81.97	35.95	61.708	8.983	22.549	131.386	137.885	78.369	11.415	77.304	172.311	129.379	97.586	190	287.739	60	60.624	175.873
24	B	426.55	145.529	69.362	11.373	34.225	45.671	4.336	1.003	49.142	846.692	339.972	94.546	26.522	64.927	14.516	18.953	132.462	173.75	55.578	12.682	61.469	170.517	151.261	103.096	247	221.033	37.81	46.18	179.584
25	B	415.154	120.891	59	13	18.074	72.407	3.095	1.506	43	644	310.068	70.142	25	61.866	10.215	9.069	126.748	171.114	70.772	17.057	69.474	218.653	173.88	94.883	241	261.732	92.14	46.916	171.904
26	B	540	129	91	9	48	62	6	2	29	501	110	92	141	109	10	12	212	257	75	14	84	149	99	108	254	211	34	69	288
27	B	542.651	151.522	56.086	21.441	18.294	48.43	3.062	1.767	76.469	806.02	289.639	85.743	57.278	59.67	9.473	28.558	132.279	205.869	81.911	20.278	67.891	267.967	144.097	114.684	207	221.635	64	64.058	181.317
28	B	558.964	115.268	46	12	30.948	50.979	5.895	1.3	55	780.884	272.329	87.614	18.06	83.639	10.706	14.203	160.28	210.276	67.567	12.841	60.869	138.758	99.536	107.608	290	208.949	78.634	43.902	221.906
29	B	354.659	160.204	63	13	37.418	100.873	5.874	1.032	49	884.073	310.82	73.249	21.011	69.129	13.396	16.236	132.093	186.656	55.841	13.232	66.563	157.282	123.812	103.407	212	332.338	41.161	46.894	170.893
30	B	522.068	86.98	52	8.568	13.412	59.151	8.514	0.99	60	846	320.264	80.89	10.914	56.797	8.108	13.186	109.239	199.797	65.472	13.503	62.439	173.446	104	106.453	205	151	38.725	40.623	156.399
31	B	315.601	140.099	51.174	12.324	6.771	123.607	6.718	4.727	55.335	746.304	625.498	79.975	207.399	41.799	7.622	11.363	115.637	91.469	69.072	15.029	48.008	408.781	147.691	94.599	205	296.597	34.461	39.659	146.293
32	B	501.407	103.198	58.612	11.141	16.055	68.248	8.773	1.197	55.503	776.163	390.965	76.591	58.482	50.683	17.895	34.643	141.231	115.542	71.894	12.156	57.364	310.819	115.946	105.454	288	364.108	60	38.506	165.431
33	B	245.149	141.161	53.228	7.748	37.857	87.741	7.477	1.117	56.734	901.043	228.715	84.282	39.78	57.317	14.569	32.737	107.549	141.587	63.105	14.992	71.038	116.744	114.268	111.169	272	164.306	34	44.154	154.654
34	B	378.188	149.168	58.072	8.675	12.253	50.273	8.597	0.557	50.97	714.465	318.921	75.426	29.348	54.26	19.608	17.273	103.801	147.787	68.977	11.8	52.563	199.516	111.858	106.409	225	237.729	82.951	38.016	158.831
Group A = comparison dogs
Group B = treatment (PB diet) dogs
*Completed 4 weeks of the study, removed in week 5 due to medical reasons.

## Sheet: 4-week amino acids_all dogs
Dog	Group	alanine	arginine	asparagine	asparticAcid	butyricAcid	citrulline	cystathionine	cystine	glutamicAcid	glutamine	glycine	histidine	hydroxyProline	isoleucine	methylHistidine1	methylHistidine3	leucine	lysine	methionine	ornithine	phenylalanine	proline	serine	taurine	taurine-whole blood	threonine	tryptophan	tyrosine	valine
1	A	354	125	50	13	30	134	7	1	120	155	214	109	18	83	12	13	182	178	77	15	73	165	178	183	208	433	81	58	177
2	A	537	102	55	15	12	60	5	1	103	351	361	97	86	57	22	13	166	96	93	12	52	452	133	126	240	409	83	49	176
3	A	513	184	43	19	32	111	6	1	105	239	834	99	395	84	9	9	174	271	64	48	80	617	233	175	284	316	72	36	285
4	A	553	190	58	11	24	102	4	1	128	296	234	100	13	90	8	12	179	366	73	30	82	190	155	123	272	195	75	60	250
5	B	511	195	79	32	23	33	11	3	161	148	295	116	19	85	26	6	154	4	58	21	78	219	196	248	300	252	72	85	242
6	B	453	192	129	16	17	89	5	7	77	355	328	93	23	81	12	9	145	228	76	21	73	261	182	138	312	508	81	78	231
7	B	368	111	47	8	41	82	9	3	101	403	188	86	19	68	7	9	151	253	62	18	93	118	123	177	300	329	66	59	215
8	B	369	150	56	8	29	83	10	2	85	348	208	99	28	69	8	10	136	174	54	13	62	131	114	162	292	504	74	40	191
9	B	352	139	45	13	10	69	8	2	91	380	189	100	15	64	9	10	127	169	64	15	75	165	108	149	276	249	89	56	198
10	B	264	136	39	12	23	35	5	2	94	344	180	82	16	59	7	10	109	142	49	15	62	112	106	138	272	230	31	53	157
11	B	650	142	60	15	32	42	9	2	98	331	225	119	15	99	8	9	188	236	66	12	91	162	120	166	232	204	66	68	260
12	B	574	183	45	17	20	70	9	3	106	313	274	99	27	67	13	11	129	182	72	13	69	195	129	172	252	256	91	49	186
13	B	430	157	89	16	15	34	7	1	106	367	300	95	23	59	6	7	117	174	54	17	67	187	173	198	296	193	79	49	196
14	B	598	215	79	24	34	82	7	2	140	427	299	108	43	71	10	15	125	149	77	16	83	194	133	245	400	350	60	61	170
15	B	381	149	78	11	24	130	5	6	100	322	186	101	5	76	7	10	144	184	77	27	77	188	121	156	312	368	97	67	227
16	B	616	169	65	14	10	61	5	1	97	253	286	101	10	75	6	6	137	265	73	13	67	196	155	202	316	235	40	60	205
17*	B	647	157	56	16	19	84	8	1	107	277	233	104	29	79	7	5	145	244	82	20	101	201	146	180	448	338	93	74	231
18	B	332	162	46	15	44	83	6	2	121	320	216	96	19	83	14	12	163	189	54	15	59	144	120	161	296	255	53	51	220
19	B	568	182	85	14	34	83	8	1	120	323	312	98	16	72	10	17	140	152	80	13	82	207	133	164	320	500	62	57	183
20	B	413	124	56	7	21	118	9	3	99	299	210	106	12	78	10	9	165	235	75	17	108	130	114	198	324	255	115	65	228
21	B	392	135	90	13	14	62	7	0	109	208	180	101	9	69	4	5	126	153	54	15	70	161	118	147	260	239	58	55	198
22	B	451	147	69	11	16	67	6	5	104	287	231	98	16	79	8	10	152	187	62	15	72	171	133	153	244	416	87	68	236
23	B	303	118	70	9	18	79	5	2	96	257	207	87	18	63	7	8	135	189	71	20	82	161	141	159	248	387	115	66	209
24	B	691	112	40	13	48	71	7	1	116	233	175	100	6	87	6	8	163	224	72	18	105	171	90	240	333	227	126	77	263
25	B	378	194	109	22	9	69	9	1	105	260	298	112	33	79	11	10	131	186	71	21	62	248	159	213	337	290	76	59	203
26	B	429	155	94	11	16	49	6	1	106	214	252	91	29	89	10	11	166	249	61	22	64	208	126	159	298	262	97	64	276
27	B	394	181	86	12	12	58	9	1	120	234	254	78	17	72	10	7	131	244	73	26	64	243	151	142	242	336	156	72	213
28	B	350	108	59	14	10	63	7	2	104	187	195	83	11	64	6	6	110	173	55	15	76	151	155	145	328	276	88	54	193
29	B	564	181	53	16	13	61	13	4	136	259	264	129	5	77	12	9	160	212	59	13	73	178	124	228	288	294	133	64	226
30	B	354	141	337	663	30	135	11	4	390	112	214	102	328	68	7	7	133	166	54	15	99	176	26	117	298	209	42	80	177
31	B	400	129	74	17	9	59	8	1	130	174	271	104	16	64	6	7	122	200	66	20	73	200	133	189	226	225	56	52	189
32	B	609	165	56	17	61	93	12	3	154	251	226	126	19	98	9	8	182	241	68	16	106	195	121	249	305	568	91	73	249
33	B	264	143	63	10	31	64	5	4	133	223	213	99	32	53	11	11	118	148	65	12	81	133	108	165	273	214	38	49	163
34	B	306	142	84	11	7	98	12	1	113	175	260	100	18	54	10	10	102	157	53	19	53	188	100	193	339	336	45	44	172
Group A = comparison dogs
Group B = treatment (PB diet) dogs
*Completed 4 weeks of the study, removed in week 5 due to medical reasons.
