# Supplementary material for: Short-term amino acid, clinicopathologic, and echocardiographic findings in healthy dogs fed a commercial plant-based diet
Source: PLoS One. 2021 Oct 12;16(10):e0258044. doi: 10.1371/journal.pone.0258044 (PMC8509881; doi:10.1371/journal.pone.0258044)
Supplement: S2 Dataset — (XLSX) [file pone.0258044.s002.xlsx]

## Sheet: Sheet1
Dog	Group	BSC (out of 9) - baseline	BW (kg) - baseline	BCS (out of 9) - 12 weeks	BW (kg) - 12 weeks
1	A	5	32.8	5	32.7
2	A	5	20	6	21
3	A	6	21.5	6	21.7
4	A	6	15.2	6	14.3
5	B	6	30.4	6	31.4
6	B	6	33	6	36.8
7	B	6	23.4	6	24
8	B	5	18.3	6	18.5
9	B	5	24.6	5	24
10	B	5	16.9	5	16.6
11	B	6	10.4	6	9.9
12	B	5	12.8	5	11.8
13	B	6	23.1	5	22.1
14	B	6	20.1	6	20
15	B	5	19.6	5	19.5
16	B	5	17.2	5	17.9
17	B	6	17	5	15.8
18	B	6	22.9	6	22.6
19	B	5	16.3	6	18.5
20	B	5	13.6	5	12.8
21	B	6	17.6	5	16.9
22	B	6	34.4	6	35.2
23	B	5	16.2	6	17.4
24	B	5	18.7	5	19.8
25	B	6	19.2	6	19.3
26	B	5	29.8	6	30.4
27	B	6	25.3	6	27.4
28	B	5	20.1	6	21.8
29	B	5	15.6	5	15.8
30	B	5	9.1	5	9.5
31	B	5	28.9	6	29.7
32	B	5	19.9	5	19.8
33	B	5	25	5	27.2
35	B	5	19.3	5	19.1
Group A = comparison dogs
Group B = treatment (PB diet) dogs
