# Supplementary material for: Short-term amino acid, clinicopathologic, and echocardiographic findings in healthy dogs fed a commercial plant-based diet
Source: PLoS One. 2021 Oct 12;16(10):e0258044. doi: 10.1371/journal.pone.0258044 (PMC8509881; doi:10.1371/journal.pone.0258044)
Supplement: S3 Dataset — (XLSX) [file pone.0258044.s003.xlsx]

## Sheet: CBC
Time	Lab ID	AUTOMATED BLOOD COUNT												MANUAL DIFFERENTIAL
		WBC (6.00-17.00 x 109/l)	RBC (5.50 - 8.50 x 1012/l)	HGB (12.0 - 18.0 g/dl)	HCT (37.00 - 55.00 %)	MCV (60 - 77 fl)	MCH (19.5 - 24.5 pg)	MCHC (31.0 - 39.0 g/dl)	RDWs (fl)	PLT (165 - 500 x 109/l)	PCT (%)	MPV (3.9 - 11.1 fl)	PDWs (fl)	SEGS (3.0 - 11.4 x 103/µl)	LYMPHS (1.0 - 4.8 x 103/µl)	MONO (0.2 - 1.4 x 103/µl)	EOS (0.1 - 0.8 x 103/µl)	BASO (0.0 - 0.1 x 103/µl)	nRBC (0.0 - 0.0 x 103/µl)	PCV (37 - 55 %)	PP (6.0- 7.5 g/dl)	Band
1	18-2782	22.2	5.82	14.7	42.26	73	25.3	34.9	42.2	218	0.23	10.3	18.8	12.4	8	0	1.8	0	0	42	6.7	0
1	18-2783	12.97	7.02	16.2	48.07	68	23.1	33.8	41.4	247	0.22	9.1	13.7	5.8	4.5	1.2	0.8	0.1	0.5	45	6.8	0
1	18-2784*	17.57	7.26	17.1	49.74	69	23.5	34.4	43	282	0.3	10.5	17	13.2	2.3	0.9	1.2	0	0	48	7.5	0
1	18-2785	5.52	8.02	18.8	55.49	69	23.4	33.9	45.3	224	0.23	10.4	15.2	2.9	2.2	0.1	0.2	0.1	0.1	52	6.7	0
1	18-2786	7.43	6.94	16.9	51.34	74	24.3	32.9	51.6	219	0.25	11.3	19.9	5.5	1.6	0.1	0.2	0	0.1	46	7.4	0
1	18-2787	11.74	6.44	14.8	44.59	69	23	33.2	41.4	229	0.25	11	18.3	5.2	4.9	0.2	1.4	0	0	43	6.5	0
1	18-2788	14.17	6.95	16.1	48.9	70	23.2	32.9	42.2	246	0.26	10.5	17.5	8.4	4.1	0.9	0.9	0	0	47	6.5	0
1	18-2789	9.12	7.57	17.9	53.61	71	23.6	33.3	43	157	0.15	9.6	16.5	5.2	3.3	0.3	0.4	0	0	53	6.2	0
1	18-2790	5.12	6.95	14.5	44.09	63	20.9	33	42.2	143	0.16	11	21.4	2.2	1.7	0.2	0.9	0.1	0	41	7.7	0
1	18-2791	7.84	6.94	15.7	47.15	68	22.7	33.4	43	228	0.23	9.9	16.3	5.4	2	0.2	0.2	0	0	48	6.5	0
1	18-2795	8.5	7.1	17.1	48.33	68	24.1	35.4	40.6	132	0.14	11	21.4	4.6	3.1	0.2	0.6	0	0.1	46	6.5	0
1	18-2796	5.26	7.37	16.2	49.84	68	22	32.6	46.1	158	0.14	8.9	15.5	2.8	1.7	0.2	0.4	0.1	0.2	46	6.7	0
1	18-2798	6.5	7.19	19.5	56.22	78	27.1	34.7	48.4	183	0.19	10.6	18.1	4.5	1.4	0.2	0.4	0	0	53	7	0
1	18-2799*	8.56	6.25	15.2	49.01	78	24.3	31	50	222	0.24	11	19.3	5.8	2.1	0.3	0.3	0	0	43	6.8	0
1	18-2800	9.46	6.96	16.2	47.89	69	23.2	33.8	43.8	137	0.14	9.9	17.3	5.2	3	0.5	0.6	0.1	0	45	6	0
1	18-2801*	7.41	7.3	17.6	51.67	71	24.1	34.1	43	196	0.18	9	14.4	5	1.3	0.4	0.7	0	0.1	50	6.3	0
1	18-2802	14.19	6.62	16.1	49.7	75	24.3	32.4	48.4	181	0.21	11.6	22.4	6.7	5.8	0.4	1.3	0	0	46	6.8	0
1	18-2803*	8.28	6.71	15	45.82	68	22.4	32.8	42.2	248	0.23	9.3	15	4.8	2.5	0.1	0.8	0.1	0	44	6.7	0
1	18-2804	8.53	6.74	16.1	47.75	71	23.9	33.8	43	162	0.17	10.2	18.6	4.9	2.5	0.4	0.8	0	0	46	6.7	0
1	18-2805	8.04	6.24	14.6	44.93	72	23.4	32.5	43.8	245	0.23	9.2	14.2	4.3	3.4	0.2	0.2	0	0	43	6.5	0
1	18-2806	5.09	8.38	19.6	57.79	69	23.4	34	43.8	157	0.16	9.9	17.3	3.4	1.4	0.1	0.3	0	0	57	6.4	0
1	18-2807	9.42	7.04	15.2	46	65	21.6	33	44.5	142	0.14	10	18.1	2.3	6.9	0.2	0.1	0	0	46	9.2	0
1	18-2808	8.83	6.44	15.7	46.19	72	24.4	34	44.5	211	0.22	10.2	15	6.9	1.4	0.2	0.3	0	0.1	43	6.7	0
1	18-2809*	4.98	7.32	16.3	47.98	66	22.3	33.9	43	106	0.1	9.9	18.8	2.5	1.7	0.5	0.2	0	0	47	7.3	0
1	18-2858	7.8	7.7	19	55.16	72	24.6	34.4	49.2	272	0.28	10.4	19.5	3.4	3.4	0.3	0.8	0	0	52	7.2	0
1	18-2859	8.74	6.48	14.9	45.4	70	23	32.9	46.1	203	0.21	10.3	16.3	5.4	2.2	0.8	0.3	0	0	43	6.5	0
1	18-2860	7.1	7.01	17	52.97	76	24.2	32	50.8	176	0.17	9.5	15.5	3.3	2.5	0.5	0.8	0	0	49	6	0
1	18-2861	6.7	7.73	19.7	55.51	72	25.5	35.6	44.5	157	0.17	10.9	19.3	2.9	2.9	0.3	0.5	0	0	55	6.5	0
1	18-2864	17.64	7.91	16.8	48.24	61	21.2	34.8	39.8	157	0.16	10	18.3	5.1	11.5	0.2	0.9	0	0	50	8.5	0
1	18-2865	9.68	7.02	17.6	49.21	70	25.1	35.8	48.4	184	0.19	10.5	17.6	7.1	2.2	0.2	0.2	0	0	49	7	0
1	18-2866	10.18	6.47	14.9	44.88	69	23	33.1	41.4	191	0.2	10.4	16.8	5.8	3.2	0.3	0.8	0.1	0	42	7.1	0
1	18-2867*	7.68	7.06	16.7	48.34	68	23.7	34.6	47.7	155	0.14	9.2	13.6	4.6	2.3	0.3	0.4	0	0	49	6.5	0.1
1	18-2868	6.77	8.33	18.8	53.9	65	22.6	34.9	43	291	0.24	8.2	12.6	4.5	0.9	0.5	0.9	0	0	50	7.6	0
1	18-2869	7.3	7.79	19.9	55.45	71	25.6	35.9	47.7	146	0.17	11.5	20.9	5.3	1.8	0.3		0	0	54	7	0
1	18-2870	9.4	7.17	17.5	49.36	69	24.4	35.5	47.7	178	0.17	9.6	17.6	6.1	2.2	0.5	0.7	0	0	50	7.5	0
1	18-2871	7.3	7.54	17.8	52.52	70	23.6	33.9	50	75	0.08	10.5	21.2	4.3	2.3	0.1	0.5	0	0.1	53	8.2	0
1	18-2872	11.14	7.29	18.3	51.45	71	25.1	35.5	47.7	147	0.15	10.3	17.9	5.9	4.3	0.4	0.4	0	0	50	6.9	0
1	18-2873	17.4	7.49	17.7	50.06	67	23.6	35.3	48.4	112	0.12	10.6	19.8	8.7	4.4	2.3	1.9	0.2	0	49	7	0
1	18-2874	6.02	6.91	17.4	50.73	73	25.1	34.3	45.3	146	0.15	10.2	15.2	3.5	1.7	0.2	0.5	0	0	46	7.2	0
2	18-3747	11	7.66	18.4	62.29	81	24	29.5	53.1	201	0.22	11.2	18.8	7.6	2.2	0.1	1.1	0	0	53	7.1	0
2	18-3748	9.44	7.39	17.1	52.76	71	23.2	32.5	49.2	82	0.09	11.4	21.6	4.2	2.5	0.3	2.4	0	0	48	6.6	0
2	18-3749	7.56	5.8	13.2	43.67	75	22.8	30.2	51.6	176	0.19	10.9	18.5	4.8	2	0.4	0.4	0	0	40	6	0
2	18-3750	8.49	7.22	16.4	52.18	72	22.7	31.5	49.2	155	0.17	11.1	21.1	5.6	1.9	0.1	0.9	0	0	49	6.8	0
2	18-3751	7.84	6.71	14.9	48.85	73	22.1	30.4	52.3	173	0.2	11.5	25.8	3.8	3.7	0.4	0	0	0	45	8	0
2	18-3752	8.39	7.47	16.9	51.78	69	22.6	32.6	47.7	135	0.14	10.7	17.4	3.9	3.1	0.2	1	0.1	0.1	50	6	0
2	18-3753	17.6	7.04	16.4	51.64	73	23.3	31.8	45.3	168	0.2	11.8	21.9	12	3.7	0.2	1.6	0	0	48	7	0.2
2	18-3754	20.2	6.79	14.8	47.67	70	21.8	31	49.2	135	0.18	13.3	28	12.3	5.7	1.2	0.8	0.2	0	43	8.2	0
2	18-3755	14.23	6.7	15	49.64	74	22.3	30.1	46.1	183	0.27	14.7	33.1	8.3	5	0.1	0.7	0.1	0	48	7.2	0
2	18-3777	11.81	7.17	15.8	49.52	69	22	31.8	45.3	204	0.21	10.1	15.1	5.3	5.7	0.4	0.4	0	0	46	6.8	0
2	18-3778	6.34	7.65	18.4	53.88	70	24.1	34.2	47.7	176	0.19	11	17.7	3	2.5	0.4	0.4	0.1	0	52	6.5	0
2	18-3779	11.36	6.15	15	46.07	75	24.4	32.5	50.8	236	0.25	10.7	15.1	7.8	3.1	0.3	0.1	0	0	43	6.9	0
2	18-3780	11.9	7.3	17	51.03	70	23.3	33.4	47.7	131	0.14	10.7	19.1	8	2.9	0.6	0.5	0	0	50	6.8	0
2	18-3781	9.07	6.78	15.9	51.93	77	23.4	30.5	50	163	0.23	14.1	30	6.4	2	0.4	0.2	0	0	48	7.5	0
2	18-3782	8.6	8.08	17.7	55	68	21.8	32.1	48.4	192	0.19	10.1	18.2	5	2.2	0.6	0.8	0	0	52	6.5	0
2	18-3783	11.4	6.44	14.2	45.55	71	22	31.2	51.6	215	0.22	10.4	17.9	6.5	3.4	0.6	0.6	0.2	0.1	42	6.7	0
2	18-3784	20.6	6.59	15.3	47.48	72	23.2	32.2	48.4	205	0.26	12.5	19.3	18.5	1.4	0.4	0.2	0	0	46	7.5	0
2	18-3785	9.84	7.45	17.3	55.44	74	23.2	31.2	46.9	158	0.17	10.7	16.4	5.5	2.6	0.6	1.2	0	0	52	6.5	0
2	18-3835	13.03	6.25	14.3	46.49	74	22.9	30.8	50.8	179	0.21	11.9	22.4	7	3.3	1.3	1.4	0	0	43	7	0
2	18-3818	9.72	6.92	16.2	51.72	75	23.4	31.3	50.8	113	0.13	11.1	23	10	5.3	0.2	2.1	0	0.2	48	6.2	0
2	18-3827	8.05	7.87	19.3	60.62	77	24.5	31.9	52.3	149	0.16	10.7	18.5	4.4	2.9	0.5	0.8	0	0	55	6.5	0
2	18-3820	10.11	8.02	19.1	61.67	77	23.9	31	48.4	163	0.18	11.3	20.1	7.6	2	0.3	0.2	0	0	64	7.5	0
2	18-3834	5.77	7.48	17.2	55.76	75	23	30.9	52.3	200	0.2	10	14	5.3	2.1	0.3	0.4	0	0	50	7.4	0
2	18-3819	5.9	6.99	15.9	53.28	76	22.8	29.9	50.8	155	0.17	11	19.9	4.3	2.5	3	0.8	0	0	48	6.4	0
2	18-3823	8.9	7.11	16.5	52.4	74	23.2	31.4	50	279	0.32	11.4	21.9	6.6	3.5	0.4	0.4	0	0	49	6.5	0
2	18-3828	8.96	6.3	15	46.29	73	23.8	32.4	43.8	133	0.14	10.6	18.5	4.7	2.8	0.4	1.1	0	0	45	6.7	0
2	18-3822	9.76	7.4	15.4	47.26	64	20.8	32.6	39.1	165	0.17	10.4	16.9	7	5.1	0.1	1.2	0	0	45	7.6	0
2	18-3831	5.41	7.5	15.7	52.41	70	21	30	50.8	232	0.21	9.1	14	13.8	3.1	0.6	0.9	0	0	47	7	0
2	18-3829	5.48	6.73	16.3	46.52	69	24.3	35.1	46.9	86	0.12	13.4	26.6	6.3	3	0.5	1.9	0	0	44	6.9	0
2	18-3832	15.51	6.33	15.5	48.7	77	24.5	31.8	54.7	66	0.17	11.2	17.4	7	4.2	1.4	2.8	0	0	45	7	0.2
2	18-3866	6.13	7.26	17.1	54.3	75	23.6	31.6	45.3	133	0.15	11	15.6	4.1	1.4	0.1	0.5	0	0	51	6	0
2	18-3824	9.48	6.15	13.8	44.95	73	22.5	30.7	50	189	0.22	11.4	21	8.3	5.2	1	0.3	0	0	47	7.2	0
*Never started study, or did not complete the study
Red Lab ID = control/comparison dogs (4)

## Sheet: Chemisty
Time	Lab ID	ALB	ALP	ALT	AMYL	TBIL	BUN	CA	PHOS	CRE	GLU	NA+	K+	TP	GLOB
		(2.5-4.4 g/dL)	(20-150 U/L)	(10-118 U/L)	(200 - 1200 U/L)	(0.1-0.6 mg/dL)	(7-25 mg/dL)	(8.6-11.8 mg/dL)	(2.9-6.6 mg/dL)	(0.3-1.4 mg/dL)	(60-110 mg/dL)	(138-160 mol/L)	(3.7-5.8 mmol/L)	(5.4-8.2 g/dL)	(2.3-5.2 g/dL)
1	18-2780	3	83	41	664	0.3	23	10.2	5.3	1	108	149	4.5	6	2.9
1	18-2782	4	44	22	487	0.3	8	10.9	3.5	1.2	93	143	4.8	6.7	2.7
1	18-2783	3.9	23	35	782	0.3	19	10.7	4.7	1.3	85	140	5	6.5	2.6
1	18-2784*	4	39	46	501	0.3	12	10.7	4.2	1	112	140	4.7	7.3	3.3
1	18-2785	4.1	6	44	460	0.3	10	10.7	3.8	1.4	91	146	4.9	6.4	2.4
1	18-2786	4.4	93	88	786	0.4	10	11.1	2.9	0.9	90	145	4.3	7.1	2.7
1	18-2787	3.7	61	76	468	0.5	14	10.7	5.7	1	94	141	4.9	6.2	2.5
1	18-2788	2.5	30	35	466	0.3	10	7.7	4.7	0.8	67	116	4.3	4.1	1.6
1	18-2789	3.1	24	35	359	0.4	13	8.8	4.9	1	83	132	4.3	4.8	1.7
1	18-2790	3.2	33	43	790	0.3	35	10.3	4.2	1.8	96	141	5.1	7.6	4.4
1	18-2791	3.6	38	40	646	0.3	11	9.7	4.1	1.1	93	144	4.8	6.1	2.5
1	18-2795	3.7	41	25	524	0.3	8	11	5.4	1.2	93	144	4.5	6.5	2.8
1	18-2796	3.6	49	56	491	0.3	11	10.1	4.2	1.4	100	141	4.7	6.7	3.2
1	18-2798	4.2	31	51	384	0.3	11	10.5	4.4	1.4	82	139	4.5	6.7	2.5
1	18-2799*	4.1	26	27	469	0.3	10	10.2	3.2	1.2	99	144	4.4	6.6	2.5
1	18-2800	3.8	35	49	656	0.4	13	10.3	5.3	1.4	107	142	4.7	6	2.2
1	18-2801*	3.9	26	38	541	0.3	12	10.3	3.8	1.5	91	143	4.4	6.2	2.3
1	18-2802	4	26	26	618	0.3	17	10.4	5.7	1	93	141	4.9	6.7	2.7
1	18-2803*	4.1	38	34	500	0.3	10	10.7	4.6	1.2	98	146	4.4	6.5	2.4
1	18-2804	3.5	10	52	547	0.4	18	10.1	4.8	0.9	97	141	4.6	6.8	3.4
1	18-2805	3.8	13	31	386	0.3	12	10.2	4.2	1.2	100	145	4.7	6.3	2.5
1	18-2806	4.2	26	38	692	0.3	13	11	3.9	1.2	90	146	4.8	6.5	2.3
1	18-2807	3.3	18	36	524	0.3	12	10.3	4.2	0.8	94	138	4.5	9.3	5.9
1	18-2808	3.5	32	45	435	0.3	18	10.1	4.4	1	91	142	4.7	6.6	3.1
1	18-2809*	3.6	56	30	492	0.3	16	10.2	4.2	1	94	140	4.6	7.3	3.6
1	18-2858	4.1	27	28	595	0.4	14	10.9	4.2	1.1	95	147	4.1	7.2	3.1
1	18-2859	3.8	59	46	1006	0.3	13	10.7	6.4	1.1	98	142	4.5	6.2	2.4
1	18-2860	3.7	12	40	472	0.3	11	11.3	5.2	1.5	92	144	4.4	6	2.2
1	18-2861	3.9	9	44	530	0.3	11	11	3.8	1	93	143	4.4	6.6	2.6
1	18-2864	3.1	31	27	785	0.3	11	10.2	3.6	1.3	81	141	4.7	8.4	5.3
1	18-2865	3.9	87	49	649	0.3	14	10.7	5.5	1.5	96	144	4.6	7	3.2
1	18-2866	3.6	47	22	694	0.3	21	10.4	4.7	1.4	106	143	4.5	7.1	3.5
1	18-2867*	4.1	54	50	424	0.3	19	10.7	4.3	1.2	96	145	4.6	6.5	2.4
1	18-2868	3.9	44	49	602	0.4	17	10.7	3.9	1.2	67	145	4	7.7	3.8
1	18-2869	4.3	42	43	438	0.3	11	10.6	4.1	1.2	105	145	5.2	7	2.7
1	18-2870	4.3	77	33	447	0.3	28	11.3	4.7	1.2	82	148	4.6	7.5	3.2
1	18-2871	3.9	32	42	479	0.4	13	10.9	4.5	1.2	95	143	5.1	8.1	4.2
1	18-2872	4.2	24	32	603	0.3	17	11.1	5.3	1.3	87	145	4	6.7	2.6
1	18-2873	3.6	142	54	805	0.3	13	10.5	5	1.5	75	141	5	7.1	3.4
1	18-2874	4	28	62	363	0.4	14	10.5	3.5	1.3	96	145	3.4	7.3	3.3
2	18-3747	4.1	81	47	455	0.4	12	11	4.3	1.5	92	148	3.7	6.7	2.6
2	18-3748	4	81	27	425	0.3	16	11.3	4.6	1.1	94	148	4.1	7	2.9
2	18-3749	3.8	30	46	353	0.3	19	10.7	4.6	1.3	93	154	4.2	6.6	2.8
2	18-3750	3.3	29	40	249	0.3	8	9.5	3.9	1	77	140	4.1	6.3	3
2	18-3751	3.4	17	33	475	0.3	9	10.9	4.4	1	89	149	4	9	5.5
2	18-3752	3.4	36	39	435	0.3	14	9.9	4.5	1.2	99	138	3.8	5.7	2.3
2	18-3753	3.6	39	63	666	0.2	19	11.3	5.5	0.9	61	146	3.9	7.7	4.1
2	18-3754	3.8	144	86	1266	0.3	42	12.7	5.3	2	112	154	5.3	10.1	6.3
2	18-3755	3.1	69	70	512	0.3	17	9.7	4.9	1	78	132	3.3	6.2	3.2
2	18-3777	4	28	41	640	0.3	16	10.8	4.2	1.2	102	148	4.3	6.8	2.8
2	18-3778	4.1	19	49	433	0.3	15	11.2	3.6	1.1	87	148	3.8	6.8	2.7
2	18-3779	3.9	39	28	482	0.3	9	11	4	1	91	145	4.1	7	3
2	18-3780	3.4	19	44	654	0.3	13	10.6	4.6	1	88	149	4.2	7.3	3.9
2	18-3781	4.5	84	79	613	0.3	14	11.7	3	1	94	149	3.8	7.5	2.9
2	18-3782	3.5	47	49	390	0.3	16	10.5	4.6	1	95	147	4	6.9	3.4
2	18-3783	3.4	42	36	651	0.3	13	10.1	4.1	0.8	101	147	4	6.4	3
2	18-3784	3.6	112	45	397	0.3	17	10.3	4.8	0.9	102	147	4.3	7.6	4.1
2	18-3785	3.9	24	51	426	0.3	18	10.6	5.3	1.1	94	148	3.7	6.7	2.8
2	18-3835	3.5	37	31	598	0.3	22	10.8	5.3	1.1	102	147	3.5	7.6	4
2	18-3818	3.8	29	36	503	0.3	15	11.2	4.2	1.2	84	147	4.7	6.5	2.7
2	18-3827	3.6	26	45	491	0.3	9	11.3	2	1.1	82	151	4.2	6.7	4
2	18-3820	4	184	44	604	0.3	16	11.2	4.6	1.3	97	149	4.2	7.7	3.7
2	18-3834	4.2	71	44	377	0.3	12	10.7	4.2	1.1	104	148	4.4	7.4	3.2
2	18-3819	3.6	39	54	504	0.3	18	10.8	4.3	1	91	146	4.1	6.4	2.7
2	18-3823	3.8	56	40	594	0.3	14	10.9	4.3	0.7	92	153	3.9	7.2	3.4
2	18-3828	3.7	96	166	457	0.3	17	10.2	3.8	0.8	95	148	3.9	6.6	2.9
2	18-3822	3.1	43	44	751	0.2	16	10.2	2.6	1.1	73	147	3.9	7.8	4.7
2	18-3831	3.7	47	29	418	0.4	15	10.5	3.7	1.1	56	146	3.8	7.2	3.6
2	18-3829	3.4	536	61	946	0.3	23	10.6	4.3	1.3	95	152	3.8	7	3.5
2	18-3832	3.5	49	47	519	0.3	21	10.3	2.1	1.1	84	147	4.2	7	3.5
2	18-3866	3.7	36	53	583	0.3	14	10.6	4.3	1.2	88	145	4.1	6.3	2.6
2	18-3824	3.6	69	40	932	0.3	15	10.6	5.6	0.8	95	147	4.2	6.5	3
*Never started study, or did not complete the study
Red Lab ID = control/comparison dogs (4)

## Sheet: Urinalysis
Time	Lab ID	Urine Appearance					Chemical Examiniation									Microscopic Examination
		Collection Method	Color	Clarity	Specific Gravity	Vol. of Sample (ml)	pH	Protein	SSA	Ictotest	Ketone Test	Glucose	Ketone	Bilirubin	Hb/Blood	RBC/hpf	WBC/hpf	Epithelial Cells/hpf	Epithelial Cells/lpf	Casts/lph	Crystals	Microorganisms	Mucous	Fat Droplets	Spermatozoa	Aditional Comments
1	18-2786	Free Catch	Pale Yellow	Clear	1.024	1.8	9	1+ (30 mg/dl)	Trace (5 mg/dL)	NA	Negative	Negative	1+ (15 mg/dl)	Negative	Negative	None seen	0-5	None seen	Squamous 0-5	None seen	None seen	None seen	None seen	1+	None seen
1	18-2796	Free Catch	Pale Yellow	Slightly Cloudy	1.02	2.5	6.5	Negative	Negative	NA	NA	Negative	Negative	Negative	Negative	None seen	0-5	None seen	Squamous 0-5	None seen	None seen	None seen	None seen	1+	None seen
1	18-2791	Free Catch	Dark Yellow	Very Cloudy	1.039	0.5	7	Negative	Trace (5 mg/dL)	QNS	Negative	Negative	1+ (15 mg/dL)	2+ (3 mg/dL)	3+ (50 Ery/μl)	43230	43230	Transitional 0-5	Squamous 0-5	None seen	Triple phosphate 1+	1+ Gram-negative rods	None seen	1+	None seen	Clumps of fat droplets were noted.
1	18-2805	Free Catch	Dark Yellow	Slightly Cloudy	1.046	<0.5	7	Trace	QNS	QNS	NA	Negative	Negative	2+ (3 mg/dL)	Negative	None seen	0-5	Transitional 0-5	Squamous 0-5	None seen	Triple phosphate 1+	None seen	None seen	1+	None seen
1	18-2803*	Free Catch	Pale Yellow	Cloudy	1.025	1.5	8	Negative	Negative	NA	NA	Negative	Negative	Negative	Negative	0-5	None seen	Transitional 0-5	Squamous 0-5	None seen	None seen	None seen	None seen	2+	None seen
1	18-2806	Free Catch	Dark Yellow	Slightly Cloudy	1.046	1.5	6	Trace	Negative	Positive	NA	Negative	Negative	1+ (1 mg/dL)	Negative	0-5	0-5	Transitional 0-5	Squamous 0-5	None seen	None seen	None seen	None seen	1+	None seen
1	18-2798	Free Catch	Straw	Clear	1.008	3	5	Negative	Negative	NA	NA	Negative	Negative	Negative	Negative	0-5	None seen	Transitional 0-5	Squamous 0-5	None seen	None seen	None seen	None seen	1+	None seen
1	18-2801*	Free Catch	Dark Yellow	Clear	1.024	1.5	9	Negative	Negative	NA	NA	Negative	Negative	Negative	Negative	0-5	0-5	Transitional 0-5	Squamous 0-5	None seen	None seen	None seen	None seen	1+	None seen
1	18-2802	Free Catch	Pale Yellow	Slightly Cloudy	1.047	3	5	Negative	Negative	NA	NA	Negative	Negative	Negative	Negative	None seen	0-5	Transitional 0-5	Squamous 0-5	None seen	None seen	None seen	Seen	1+	None seen
1	18-2790	Free Catch	Pale Yellow	Cloudy	1.05	1.8	8	Trace	Negative	NA	NA	Negative	Negative	Negative	3+ (50 Ery/μl)	5-10	5-10	Transitional 5-10	Squamous 5-10	None seen	Triple phosphate 1+	None seen	None seen	1+	None seen	Clumps of WBCs, squamous and transitional epithelial cells were seen.
1	18-2785	Free Catch	Dark Yellow	Very Cloudy	1.05	1.9	6	1+ (30 mg/dL)	1+ (10-30 mg/dL)	Positive	NA	Negative	Negative	1+ (1 mg/dL)	Negative	None seen	0-5	Transitional 0-5	Squamous 0-5	None seen	Amorphous 1+	None seen	None seen	3+	None seen
1	18-2784*	Free Catch	Pale Yellow	Very Cloudy	1.031	1.5	6.5	1+ (30 mg/dL)	1+ (10-30 mg/dL)	NA	NA	Negative	Negative	Negative	2+ (25 Ery/μl)	None seen	5-10	Transitional 0-5	Squamous 0-5	None seen	Triple phosphate 2+	None seen	Seen	4+	None seen	Clumps of WBCs and fat droplets were noted.
1	18-2782	Free Catch	Amber	Cloudy	1.047	1.8	6	1+ (30 mg/dL)	Negative	Positive	NA	Negative	Negative	2+ (3 mg/dL)	Negative	None seen	0-5	Transitional 0-5	Squamous 5-10	Granular 0-5	Bilirubin 1+	None seen	Seen	2+	None seen	Clumps of squamous epithelial cells were noted.
1	18-2807	Free Catch	Pale Yellow	Clear	1.019	2	7	Negative	Negative	NA	NA	Negative	Negative	Negative	Negative	None seen	None seen	Transitional 0-5	Squamous 5-10	None seen	None seen	None seen	None seen	2+	None seen
1	18-2805	Free Catch	Dark Yellow	Slightly Cloudy	1.046	<0.5	6.5	Negative	QNS	QNS	NA	Negative	Negative	2+ (3 mg/dL)	Negative	None seen	0-5	Transitional 0-5	Squamous 0-5	None seen	Triple phosphate 1+	None seen	None seen	1+	None seen
1	18-2804	Free Catch	Dark Yellow	Slightly Cloudy	1.048	<0.5	8	1+ (30 mg/dL)	Negative	QNS	NA	Negative	Negative	2+ (3 mg/dL)	1+ (10 Ery/µl)	0-5	10-25	Transitional 0-5	Squamous 0-5	Squamous 0-5	Triple phosphate 1+	None seen	None seen	None seen	Seen
1	18-2797	Free Catch	Pale Yellow	Clear	1.011	3	7	Negative	Negative	Positive	NA	Negative	Negative	1+ (1 mg/dL)	Negative	None seen	None seen	None seen	Squamous 0-5	None seen	None seen	None seen	None seen	1+	None seen
1	18-2858	Free Catch	Amber	Slightly Cloudy	1.06	2	6.5	1+ (30 mg/dL)	Negative	Positive	Negative	Negative	1+ (15 mg/dL)	2+ (3 mg/dL)	Negative	None seen	None seen	Transitional 0-5	Squamous 0-5	None seen	Bilirubin 1+	None seen	None seen	2+	None seen
1	18-2859	Free Catch	Pale Yellow	Clear	1.039	3	5	Negative	Negative	N/A	N/A	Negative	Negative	Negative	Negative	None seen	0-5	None seen	Squamous 0-5	None seen	None seen	2+ Gram negative rods	None seen	2+	None seen	Clumps of WBCs were noted
1	18-2860	Free Catch	Dark Yellow	Clear	1.059	3	5	Trace	Negative	Negative	Negative	Negative	Negative	Negative	Negative	0-5	0-5	Transitional 0-5	Squamous 0-5	Fatty 0-5	None seen	None seen	None seen	1+	None seen
1	18-2861	Free Catch	Pale Yellow	Clear	1.04	3	6	Negative	Negative	Negative	Negative	Negative	Negative	Negative	Negative	None seen	0-5	None seen	Squamous 0-5	Granular 0-5	Amorphous 1+	None seen	Seen	1+	None seen
1	18-2864	Free Catch	Pale Yellow	Slightly Cloudy	1.041	1.5	7	3+ (500 mg/dL)	2+ (40-100 mg/dL)	N/A	N/A	Negative	Negative	Negative	4+ (250 Ery/µl)	5-10	0-5	Transitional 0-5	Squamous 0-5	None seen	None seen	None seen	Seen	2+	None seen
1	18-2865	Free Catch	Straw	Slightly Cloudy	1.012	1.5	6.5	Negative	Negative	N/A	N/A	Negative	Negative	Negative	Negative	None seen	0-5	Transitional 0-5	Squamous 0-5	None seen	None seen	None seen	None seen	1+	None seen
1	18-2866	Free Catch	Pale Yellow	Clear	1.047	1.5	6.5	Negative	Negative	Positive	N/A	Negative	Negative	1+ (1 mg/dL)	Negative	None seen	0-5	Transitional 0-5	Squamous 0-5	Granular 0-5	None seen	None seen	None seen	1+	None seen
1	18-2867*	Free Catch	Pale Yellow	Slightly Cloudy	1.034	2.3	5	Negative	Negative	N/A	N/A	Negative	Negative	Negative	Negative	None seen	0-5	Transitional 0-5	Squamous 0-5	None seen	None seen	None seen	None seen	1+	None seen
1	18-2868	Free Catch	Dark Yellow	Slightly Cloudy	1.043	2.4	7	Trace	Negative	Positive	N/A	Negative	Negative	2+ (3 mg/dL)	Negative	None seen	None seen	None seen	Squamous 0-5	None seen	None seen	None seen	None seen	2+	None seen
1	18-2869	Free Catch	Dark Yellow	Cloudy	1.034	14.5	5	Negative	Negative	Positive	N/A	Negative	Negative	1+ (1 mg/dL)	Negative	None seen	0-5	Transitional 0-5	Squamous 0-5	Granular 0-5	Bilirubin 1+	None seen	None seen	4+	None seen	Clumps of transitional epithelial cells were noted.
1	18-2870	Free Catch	Dark Yellow	Slightly Cloudy	1.04	3.4	8	Negative	Negative	N/A	N/A	Negative	Negative	Negative	Negative	0-5	0-5	Transitional 0-5	Squamous 0-5	None seen	Triple phosphate 1+	None seen	None seen	1+	None seen
1	18-2871	Free Catch	Dark Yellow	Slightly Cloudy	1.046	8	6	1+ (30 mg/dL)	Trace (5 mg/dL)	Positive	N/A	Negative	Negative	1+ (1 mg/dL)	1+ (10 Ery/µl)	0-5	None seen	Transitional 0-5	Squamous 0-5	Granular 0-5	None seen	None seen	None seen	1+	None seen
1	18-2873	Free Catch	Dark Yellow	Slightly Cloudy	1.049	6.5	7	Negative	Negative	Negative	Negative	Negative	Negative	Negative	Negative	None seen	0-5	Transitional 0-5	Squamous 5-10	None seen	None seen	1+ GPC, 1+ GNR	Seen	1+	None seen
1	18-2788	Free Catch	Pale Yellow	Slightly Cloudy	1.049	2.7	5	Trace	Trace (5 mg/dL)	N/A	N/A	Negative	Negative	Negative	Negative	None seen	0-5	None seen	None seen	Granular 5-10	None seen	None seen	None seen	1+	None seen
1	18-2787	Free Catch	Pale Yellow	Slightly Cloudy	1.042	2	5	Negative	Negative	N/A	N/A	Negative	Negative	Negative	Negative	None seen	0-5	None seen	Squamous 0-5	None seen	None seen	None seen	None seen	1+	None seen	Clumps of WBCs were noted
1	18-2874	Free Catch	Dark Yellow	Slightly Cloudy	1.058	2.5	5	1+ (30 mg/dL)	Negative	Positive	Negative	Negative	1+ (15 mg/dL)	1+ (1 mg/dL)	Negative	0-5	0-5	Transitional 0-5	Squamous 0-5	None seen	None seen	None seen	None seen	1+	None seen
1	18-2783	Free Catch	Pale Yellow	Clear	1.03	2	5	Negative	Negative	N/A	N/A	Negative	Negative	Negative	Negative	None seen	0.5	None seen	Squamous 0-5	Course granular 0-1, fatty 0-1	None seen	None seen	None seen	1+	None seen
1	18-2861	Free Catch	Pale Yellow	Clear	1.04	3	6	Negative	Negative	N/A	N/A	Negative	Negative	Negative	Negative	None seen	0-5	None seen	Squamous 0-5	Granular 0-5	Amorphous 1+	None seen	None seen	1+	None seen
1	18-2872	Free Catch	Dark Yellow	Clear	1.036	9.5	6	Negative	Negative	Positive	N/A	Negative	Negative	1+ (1 mg/dL)	Negative	0-5	0-5	Transitional 0-5	Squamous 0-5	Granular 0-5	None seen	None seen	Seen	1+	None seen	Clumps of WBCs were noted
1	18-2800	Free Catch	Pale Yellow	Flocculent	1.053	3	7	Negative	Negative	N/A	N/A	Negative	Negative	Negative	Negative	None seen	0-5	Transitional 0-5	Squamous 0-5	None seen	Triple phosphate 1+	None seen	Seen	1+	None seen
1	18-2873	Free Catch	Dark Yellow	Slightly Cloudy	1.049	6.5	7	Negative	Negative	N/A	N/A	Negative	Negative	Negative	Negative	None seen	0-5	Transitional 0-5	Squamous 5-10	None seen	None seen	1+ GPC, 1+ GNR	Seen	1+	None seen
1	18-3747	Free Catch	Straw	Slightly Cloudy	1.013	5.3	6.5	Negative	Negative	N/A	N/A	Negative	Negative	Negative	Negative	None seen	None seen	None seen	Squamous 0-5	None seen	None seen	None seen	None seen	1+	None seen
2	18-3748	Free Catch	Dark Yellow	Cloudy	1.041	4.8	5	Trace	Negative	N/A	N/A	Negative	Negative	Negative	1+ (10 Ery/µl)	0-5	0-5	Transitional 0-5	Squamous 0-5	None seen	None seen	None seen	None seen	1+	None seen
2	18-3749	Free Catch	Amber	Cloudy	1.044	2	9	Negative	Negative	N/A	N/A	Negative	Negative	1+ (1 mg/dL)	Negative	0-5	0-5	Transitional 0-5	Squamous 0-5	None seen	Triple phosphate 2+	None seen	None seen	2+	None seen
2	18-3750	Free Catch	Pale Yellow	Slightly Cloudy	1.011	5	9	Negative	Negative	N/A	N/A	Negative	Negative	Negative	Negative	0-5	0-5	Transitional 0-5	Squamous 0-5	None seen	Amorphous 1+	Fungal Elements	None seen	None seen	None seen	Oval fat bodies 0 – 1/hpf
2	18-3751	Free Catch	Straw	Clear	1.01	5	7	Negative	Negative	N/A	N/A	Negative	Negative	Negative	Negative	None seen	0-5	Transitional 0-5	Squamous 0-5	None seen	None seen	None seen	None seen	0	None seen
2	18-3752	Free Catch	Dark Yellow	Cloudy	1.048	3.8	7	Negative	Negative	N/A	N/A	Negative	Negative	Negative	Negative	0-5	0-5	Transitional 0-5	Squamous 0-5	None seen	Triple phosphate 2+	None seen	None seen	1+	None seen
2	18-3753	Free Catch	Dark Yellow	Slightly Cloudy	1.051	5	8	Negative	Negative	N/A	N/A	Negative	Negative	Negative	Negative	None seen	10-25	Transitional 0-5	Squamous 0-5	None seen	Triple phosphate 2+	None seen	None seen	1+	None seen
2	18-3754	Free Catch	Dark Yellow	Slightly Cloudy	1.042	3	8	Negative	Negative	N/A	N/A	Negative	Negative	Negative	Negative	None seen	None seen	Transitional 25-50	Squamous 25-50	Hyaline 0-5	None seen	None seen	Seen	2+	None seen
2	18-3755	Free Catch	Pale Yellow	Slightly Cloudy	1.05	4	7	Negative	Negative	N/A	N/A	Negative	Negative	Negative	Negative	0-5	0-5	Transitional 0-5	Squamous 0-5	None seen	Triple phosphate 3+	None seen	None seen	1+	None seen
2	18-3777	Free Catch	Straw	Clear	1.007	5	7	Negative	Negative	N/A	N/A	Negative	Negative	Negative	Negative	0-5	0-5	Transitional 0-5	Squamous 0-5	None seen	None seen	None seen	None seen	1+	None seen
2	18-3778	Free Catch	Dark Yellow	Cloudy	1.033	3	8	Negative	Negative	N/A	N/A	Negative	Negative	Negative	Negative	0-5	0-5	Transitional 0-5	Squamous 0-5	None seen	Triple phosphate 1+	None seen	None seen	3+	None seen
2	18-3779	Free Catch	Dark Yellow	Slightly Cloudy	1.046	2	6.5	Negative	Negative	N/A	N/A	Negative	Negative	1+ (1 mg/dL)	Negative	None seen	0-5	Transitional 0-5	Squamous 0-5	Hyaline 0-5	None seen	None seen	None seen	1+	None seen
2	18-3780	Free Catch	Dark Yellow	Very Cloudy	1.037	2	9	1+ (30 mg/dL)	2+ (40-100 mg/dL)	N/A	N/A	Negative	Negative	Negative	Negative	0-5	5-10	Transitional 0-5	Squamous 0-5	None seen	None seen	None seen	None seen	None seen	None seen
2	18-3781	Free Catch	Pale Yellow	Slightly Cloudy	1.02	1.5	9	Trace	1+ (10-30 mg/dL)	N/A	N/A	Negative	Negative	Negative	Negative	None seen	0-5	Transitional 0-5	Squamous 0-5	None seen	None seen	None seen	None seen	1+	None seen
2	18-3782	Free Catch	Pale Yellow	Cloudy	1.036	1.5	8	Negative	Negative	N/A	N/A	Negative	Negative	Negative	Negative	None seen	0-5	Transitional 0-5	Squamous 0-5	Hyaline 0-5	Triple phosphate 1+	None seen	None seen	1+	None seen	Debris seen
2	18-3783	Free Catch	Pale Yellow	Cloudy	1.031	4	8	Negative	Negative	N/A	N/A	Negative	Negative	Negative	1+ (10 Ery/µl)	0-5	10-25*	Transitional 0-5	Squamous 0-5, Caudate 0-5	None seen	Triple phosphate 1+	4+ GNR, 4+ GPC*	Seen	1+	None seen	*Clumps
2	18-3784	Free Catch	Dark Yellow	Slightly Cloudy	1.044	5.5	7	Negative	Negative	N/A	N/A	Negative	Negative	Negative	Negative	0-5	0-5	Transitional 0-5	Squamous 0-5	None seen	Triple phosphate 1+	None seen	None seen	1+	None seen
2	18-3785	Free Catch	Dark Yellow	Slightly Cloudy	1.048	4	6.5	Negative	Negative	N/A	N/A	Negative	Negative	Negative	Negative	None seen	0-5	Transitional 0-5	Squamous 0-5	Fatty 0-5	None seen	None seen	None seen	1+	None seen	Debris seen
2	18-3835	Free Catch	Pale Yellow	Slightly Cloudy	1.035	2	5	Negative	Negative	N/A	N/A	Negative	Negative	Negative	Negative	None seen	0-5*	Transitional 0-5*	Squamous 0-5	None seen	None seen	None seen	None seen	1+	None seen	*Clumps
2	18-3818	Free Catch	Pale Yellow	Slightly Cloudy	1.042	1	9	Negative	Negative	Positive	N/A	Negative	Negative	1+ (1 mg/dL)	Negative	0.5	0.5	None seen	Squamous 0-5*	None seen	Triple phosphate 1+	None seen	None seen	2+	None seen	*Clumps
2	18-3827	Free Catch	Dark Yellow	Clear	1.042	4.5	5	Negative	Negative	N/A	N/A	Negative	Negative	Negative	Negative	0-5	0-5	Transitional 0-5	Squamous 0-5*	Hyaline 0-5	None seen	None seen	None seen	1+	None seen
2	18-3820	Free Catch	Dark Yellow	Clear	1.047	4.5	6.5	Trace	Negative	N/A	N/A	Negative	Negative	Negative	Negative	0-5	0-5	Transitional 0-5	None seen	None seen	None seen	None seen	None seen	None seen	None seen
2	18-3834	Free Catch	Pale Yellow	Slightly Cloudy	1.035	2	5	Negative	Negative	N/A	N/A	Negative	Negative	Negative	Negative	None seen	0-5	Transitional 0-5	None seen	None seen	None seen	None seen	None seen	1+	None seen
2	18-3819
2	18-3823	Free Catch	Pale Yellow	Clear	1.044	4.5	5	Negative	Negative	N/A	N/A	Negative	Negative	Negative	1+ (10 Ery/µl)	0-5	0-5	Transitional 0-5	Squamous 0-5*	None seen	None seen	None seen	None seen	1+	None seen
2	18-3828	Free Catch	Pale Yellow	Slightly Cloudy	1.049	4.5	6.5	Negative	Negative	N/A	N/A	Negative	Negative	Negative	Negative	0-5	0-5	Transitional 0-5	Squamous 0-5	None seen	None seen	None seen	None seen	1+	None seen
2	18-3822	Free Catch	Pale Yellow	Slightly Cloudy	1.028	4	9	1+ (30 mg/dL)	2+ (40-100 mg/dL)	N/A	N/A	Negative	Negative	Negative	2+ (25 Ery/μl)	0-5	10-25*	Transitional 0-5	Squamous 0-5	None seen	Triple phosphate 1+	1+ GPC, 1+ GNR	Seen	1+	None seen
2	18-3831
2	18-3829	Free Catch	Pale Yellow	Slightly Cloudy	1.05	3	8	1+ (30 mg/dL)	Negative	Positive	N/A	Negative	Negative	1+ (1 mg/dL)	Negative	0-5	0-5	Transitional 0-5	Squamous 0-5*	None seen	None seen	None seen	None seen	2+	None seen
2	18-3832	Free Catch	Pale Yellow	Slightly Cloudy	1.042	4	6	Trace	Negative	N/A	N/A	Negative	Negative	Negative	Negative	None seen	0-5	Transitional 0-5	Squamous 0-5*	None seen	None seen	None seen	Seen	1+	None seen
2	18-3833	Free Catch	Pale Yellow	Slightly Cloudy	1.029	3	6.5	Negative	Negative	Negative	N/A	Negative	Negative	1+ (1 mg/dL)	Negative	0-5	0-5	None seen	Squamous 0-5	Fine granular 0-5	None seen	None seen	None seen	1+	None seen
2	18-3824	Free Catch	Pale Yellow	Slightly Cloudy	1.046	3	7	Negative	Negative	N/A	N/A	Negative	Negative	Negative	Negative	None seen	0-5	Transitional 0-5	Squamous 0-5	None seen	None seen	None seen	None seen	3+	None seen
*Never started study, or did not complete the study
Red Lab ID = control/comparison dogs (4)
Key:
QNS
To be submitted
