# Supplementary material for: Short-term amino acid, clinicopathologic, and echocardiographic findings in healthy dogs fed a commercial plant-based diet
Source: PLoS One. 2021 Oct 12;16(10):e0258044. doi: 10.1371/journal.pone.0258044 (PMC8509881; doi:10.1371/journal.pone.0258044)
Supplement: S4 Dataset — (XLSX) [file pone.0258044.s004.xlsx]

## Sheet: Baseline echo_all dogs
Dog ID	Group	Weight (kg)	LVIDd (mm)	LVIDdN	LVIDs (mm)	LVIDsN	FS
1	A	38.2	39.1	1.4	24.2	0.8	38.1
2	A	20	31.9	1.32	13.8	0.54	56.7
3	A	21.5	37	1.5	23.5	0.89	36.5
4	A	15.2	31.5	1.42	18.9	0.8	40
5	B	30.4	32.5	1.19	19.7	0.67	39.4
6	B	33	39.1	1.4	23.1	0.77	40.9
7	B	23.4	36.6	1.45	21.6	0.8	41
8	B	18.3	34.8	1.48	21.7	0.87	37.6
9	B	24.6	34.2	1.33	22.8	0.83	33.3
10	B	16.9	35	1.52	18.4	0.76	47.4
12	B	12.8	29.6	1.4	13.8	0.62	53.4
13	B	23.1	31.3	1.24	16.5	0.61	47.3
14	B	20.1	36.8	1.52	16.8	0.65	54.3
15	B	19.6	32.7	1.36	18.4	0.72	43.7
16	B	17.2	28.8	1.25	13.2	0.54	54.2
18	B	17	34.6	1.5	18.1	0.74	47.7
19	B	22.9	34.2	1.36	19	0.71	44.4
20	B	16.3	28.6	1.26	17.1	0.71	40.2
21	B	13.6	31.2	1.47	19.8	0.87	36.5
22	B	17.6	29	1.25	18.1	0.73	37.6
23	B	34.4	41.4	1.46	25	0.82	39.6
24	B	16.2	34.2	1.51	20.6	0.86	39.8
25	B	18.7	31.6	1.34	17.3	0.69	45.3
26	B	19.2	35	1.47	22.1	0.87	36.9
27	B	29.8	39	1.44	21.3	0.73	45.4
28	B	25.3	39.3	1.52	23.1	0.83	41.2
29	B	20.1	32	1.32	19.6	0.76	38.7
30	B	15.6	30.6	1.36	14.1	0.59	53.9
31	B	9.1	27.2	1.42	16.7	0.83	38.6
32	B	28.9	38	1.41	24.3	0.84	36.1
33	B	19.9	32.4	1.34	16.4	0.64	49.4
34	B	25	37	1.44	22.5	0.82	39.2
35	B	19.3	35.5	1.49	20.9	0.82	41.1
Group A = comparison dogs
Group B = treatment (PB diet) dogs
Dog 11 = no baseline echo
Dog 17 = no 12 wk echo

## Sheet: 12-week echo_all dogs
Dog ID	Group	Weight (kg)	LVIDd (mm)	LVIDdN	LVIDs (mm)	LVIDsN	FS
1	A	32.7	39	1.4	24.1	0.8	38.2
2	A	21	31.4	1.28	12.7	0.49	59.6
3	A	21.7	37.1	1.5	22.1	0.84	40.4
4	A	14.3	31.7	1.45	20.1	0.87	36.6
5	B	31.4	33.8	1.23	20.4	0.69	39.6
6	B	36.8	41.2	1.45	23.1	0.75	43.9
7	B	24	36.9	1.45	17.2	0.63	53.4
8	B	18.5	35.6	1.51	19.5	0.78	45.2
9	B	24	38.3	1.5	24	0.88	37.3
10	B	16.6	37.5	1.64	22.1	0.91	41.1
12	B	11.8	31.5	1.52	17	0.78	46
13	B	22.1	33.2	1.34	18.5	0.7	44.3
14	B	20	39.7	1.65	18.2	0.71	54.2
15	B	19.5	35	1.46	19.5	0.77	44.3
16	B	17.9	34	1.46	18.1	0.73	46.8
18	B	15.8	35.7	1.59	21.7	0.91	39.2
19	B	22.6	36.6	1.46	21.3	0.8	41.8
20	B	18.5	27.3	1.16	15.3	0.61	44
21	B	12.8	33.6	1.59	20.1	0.9	40.2
22	B	16.9	32.1	1.4	17.9	0.73	44.2
23	B	35.2	43.5	1.53	25.7	0.84	40.9
24	B	17.4	36.2	1.56	21.4	0.87	40.9
25	B	19.8	33.2	1.38	19.3	0.75	41.9
26	B	19.3	33.7	1.41	19.4	0.76	42.4
27	B	30.4	39.4	1.44	20.6	0.7	47.7
28	B	27.4	39.3	1.48	22	0.78	44
29	B	21.8	34.6	1.4	19.6	0.74	43.4
30	B	15.8	33.6	1.49	18.2	0.76	45.8
31	B	9.5	24.3	1.25	14.3	0.7	41.2
32	B	29.7	38.2	1.41	22.3	0.77	41.6
33	B	19.8	36.3	1.51	21.5	0.84	40.8
34	B	27.2	37.4	1.42	21.9	0.77	41.4
35	B	19.1	37.9	1.59	21.3	0.84	43.8
Group A = comparison dogs
Group B = treatment (PB diet) dogs
11 = no baseline echo
17 = no 12 wk echo
